# Supplementary material for: Seroprevalence of IgG Antibodies Against Borrelia burgdorferi Sensu Lato, Anaplasma phagocytophilum, and Tick-Borne Encephalitis (TBE) Virus in Horses in Southern Norway
Source: Microorganisms. 2025 Mar 28;13(4):771. doi: 10.3390/microorganisms13040771 (PMC12029606; doi:10.3390/microorganisms13040771)
Supplement: Supplementary file 1 [file microorganisms-13-00771-s001.zip]

Archive with 3 entries (3 files):
- Table S2 An overview of horse breeds in the study.pdf
- Declaration of Consent S1.pdf
- Table S1 Demographic characteristics from the questionnaire, and information rearding the stables included..pdf
